# Supplementary material for: Is an Exercise Program for Pediatric Cancer Patients in Palliative Care Feasible and Supportive?—A Case Series
Source: Children (Basel). 2023 Feb 7;10(2):318. doi: 10.3390/children10020318 (PMC9955029; doi:10.3390/children10020318)
Supplement: Supplementary file 1 [file children-10-00318-s001.zip]

Archive with 1 entries (1 files):
- children-2135022-supplementary.pdf
